# Supplementary material for: Transient DREADD Manipulation of the Dorsal Dentate Gyrus in Rats Impairs Initial Learning of Place‐Outcome Associations
Source: Hippocampus. 2025 May 6;35(3):e70014. doi: 10.1002/hipo.70014 (PMC12053149; doi:10.1002/hipo.70014)
Supplement: Supplementary file 8 — Table S1. Statistical tests. Statistical comparisons were not carried out if the number of animals was below 2. [file HIPO-35-0-s007.xlsx]

## Sheet: DREADD Manuscript
Supplementary Table 1. Statistical tests. Statistical comparisons were not carried out if the number of animals was below 2.
Goal	Group comparison — Task phase	Sample size	Statistical test	Test statistic	p-value
Effect of treatment on TTC per separation level for bilateral DREADD+		44 sessions, 11 animals	GLMM with Inverse Gaussian fit	Separation: F(40)=5.49	p=0.024
				Treatment: F(40)=5.75	p=0.021
				Separation x Treatment: F(40)=2.91	p=0.096
	TTC Large VEH vs CNO — Acq	22 sessions, 11 animals	post hoc Wald test with FDR correction	W=0.84	-
	TTC Small VEH vs CNO — Acq	22 sessions, 11 animals	post hoc Wald test with FDR correction	W=2.40	-
		42 sessions, 11 animals	GLMM with Inverse Gaussian fit	Separation: F(38)=11.89	p=0.014
				Treatment: F(38)=2.38	p=0.13
				Separation x Treatment: F(38)=1.83	p=0.18
	TTC Large VEH vs CNO — R1	-	-	-	-
	TTC Small VEH vs CNO — R1	-	-	-	-
		40 sessions, 11 animals	GLMM with Inverse Gaussian fit	Separation: F(36)=2.70	p=0.11
				Treatment: F(36)=1.63	p=0.21
				Separation x Treatment: F(36)=0.0033	p=0.95
	TTC Large VEH vs CNO — R2		-	-	-
	TTC Small VEH vs CNO — R2		-	-	-
		39 sessions, 11 animals	GLMM with Inverse Gaussian fit	Separation: F(35)=0.15	p=0.70
				Treatment: F(35)=0.30	p=0.59
				Separation x Treatment: F(35)=0.32	p=0.58
	TTC Large VEH vs CNO — R3	-	-	-	-
	TTC Small VEH vs CNO — R3	-	-	-	-
		35 sessions, 11 animals	GLMM with Inverse Gaussian fit	Separation: F(31)=0.78	p=0.78
				Treatment: F(31)=0.78	p=0.93
				Separation x Treatment: F(31)=0.031	p=0.86
	TTC Large VEH vs CNO — R4	-	-	-	-
	TTC Small VEH vs CNO — R4	-	-	-	-
		25 sessions, 9 animals	GLMM with Inverse Gaussian fit	Separation: F(21)=3.50	p=0.075
				Treatment: F(21)=0.038	p=0.85
				Separation x Treatment: F(21)=2.72	p=0.11
	TTC Large VEH vs CNO — R5	-	-	-	-
	TTC Small VEH vs CNO — R5	-	-	-	-
Effect of separation on baseline TTC during acquisition phase for bilateral DREADD+	TTC VEH Large vs Small — Acq	22 sessions, 11 animals	GLMM with Inverse Gaussian fit	Separation: F(20)=0.63	p=0.44
	TTC VEH Large vs Small — R1	21 sessions, 11 animals	GLMM with Inverse Gaussian fit	Separation: F(19)=11.60	p=0.0030
	TTC VEH Large vs Small — R2	21 sessions, 11 animals	GLMM with Inverse Gaussian fit	Separation: F(19)=1.97	p=0.18
	TTC VEH Large vs Small — R3	21 sessions, 11 animals	GLMM with Inverse Gaussian fit	Separation: F(19)=2.43E-04	p=0.99
	TTC VEH Large vs Small — R4	20 sessions, 11 animals	GLMM with Inverse Gaussian fit	Separation: F(18)=0.032	p=0.86
	TTC VEH Large vs Small — R5	13 sessions, 9 animals	GLMM with Inverse Gaussian fit	Separation: F(11)=0.029	p=0.87
Effect of treatment on Perseverance rate per separation level for bilateral DREADD+		44 sessions, 11 animals	GLMM with Normal fit	Separation: F(40)=2.72	p=0.11
				Treatment: F(40)=0.0027	p=0.96
				Separation x Treatment: F(0.11)=2.66	p=0.11
	Perseverance Large VEH vs CNO — Acq	-	-	-	-
	Perseverance Small VEH vs CNO — Acq	-	-	-	-
		42 sessions, 11 animals	GLMM with Normal fit	Separation: F(38)=2.50	p=0.12
				Treatment: F(38)=0.082	p=0.78
				Separation x Treatment: F(38)=0.0071	p=0.93
	Perseverance Large VEH vs CNO — R1	-	-	-	-
	Perseverance Small VEH vs CNO — R1	-	-	-	-
		40 sessions, 11 animals	GLMM with Normal fit	Separation: F(36)=10.02	p=0.0031
				Treatment: F(36)=0.016	p=0.90
				Separation x Treatment: F(36)=0.50	p=0.49
	Perseverance Large VEH vs CNO — R2	-	-	-	-
	Perseverance Small VEH vs CNO — R2	-	-	-	-
		39 sessions, 11 animals	GLMM with Normal fit	Separation: F(35)=0.43	p=0.51
				Treatment: F(35)=0.011	p=0.92
				Separation x Treatment: F(35)=0.084	p=0.77
	Perseverance Large VEH vs CNO — R3	-	-	-	-
	Perseverance Small VEH vs CNO — R3	-	-	-	-
		35 sessions, 11 animals	GLMM with Normal fit	Separation: F(31)=0.48	p=0.49
				Treatment: F(31)=1.08	p=0.31
				Separation x Treatment: F(31)=0.087	p=0.77
	Perseverance Large VEH vs CNO — R4	-	-	-	-
	Perseverance Small VEH vs CNO — R4	-	-	-	-
		25 sessions, 9 animals	GLMM with Normal fit	Separation: F(21)=1.63	p=0.22
				Treatment: F(21)=0.22	p=0.65
				Separation x Treatment: F(21)=1.82	p=0.19
	Perseverance Large VEH vs CNO — R5	-	-	-	-
	Perseverance Small VEH vs CNO — R5	-	-	-	-
Effect of treatment on Error Proportion per separation level for bilateral DREADD+		44 sessions, 11 animals	GLMM with Normal fit	Separation: F(40)=1.51	p=0.23
				Treatment: F(40)=1.26	p=0.27
				Separation x Treatment: F(40)=0.15	p=0.70
	Error Proportion Large VEH vs CNO — Acq	-	-	-	-
	Error Proportion Small VEH vs CNO — Acq	-	-	-	-
		42 sessions, 11 animals	GLMM with Normal fit	Separation: F(38)=6.89	p=0.012
				Treatment: F(38)=0.25	p=0.62
				Separation x Treatment: F(38)=0.25	p=0.62
	Error Proportion Large VEH vs CNO — R1	-	-	-	-
	Error Proportion Small VEH vs CNO — R1	-	-	-	-
		40 sessions, 11 animals	GLMM with Normal fit	Separation: F(36)=10.29	p=0.0028
				Treatment: F(36)=1.76	p=0.19
				Separation x Treatment: F(36)=2.04	p=0.16
	Error Proportion Large VEH vs CNO — R2	-	-	-	-
	Error Proportion Small VEH vs CNO — R2	-	-	-	-
		39 sessions, 11 animals	GLMM with Normal fit	Separation: F(35)=0.15	p=0.70
				Treatment: F(35)=0.53	p=0.47
				Separation x Treatment: F(35)=0.14	p=0.71
	Error Proportion Large VEH vs CNO — R3	-	-	-	-
	Error Proportion Small VEH vs CNO — R3	-	-	-	-
		35 sessions, 11 animals	GLMM with Normal fit	Separation: F(31)=0.017	p=0.90
				Treatment: F(31)=1.10	p=0.30
				Separation x Treatment: F(31)=0.29	p=0.60
	Error Proportion Large VEH vs CNO — R4	-	-	-	-
	Error Proportion Small VEH vs CNO — R4	-	-	-	-
		25 sessions, 9 animals	GLMM with Normal fit	Separation: F(21)=0.013	p=0.91
				Treatment: F(21)=0.47	p=0.50
				Separation x Treatment: F(21)=2.60	p=0.12
	Error Proportion Large VEH vs CNO — R5	-	-	-	-
	Error Proportion Small VEH vs CNO — R5	-	-	-	-
Effect of treatment on Response Latency per separation level for bilateral DREADD+		44 sessions, 11 animals	GLMM with Inverse Gaussian fit	Separation: F(40)=13.41	p=0.00072
				Treatment: F(40)=0.014	p=0.91
				Separation x Treatment: F(40)=0.47	p=0.50
	Response Latency Large VEH vs CNO — Acq	-	-	-	-
	Response Latency Small VEH vs CNO — Acq	-	-	-	-
		42 sessions, 11 animals	GLMM with Inverse Gaussian fit	Separation: F(38)=0.11	p=0.74
				Treatment: F(38)=0.024	p=0.88
				Separation x Treatment: F(38)=3.97	p=0.054
	Response Latency Large VEH vs CNO — R1	-	-	-	-
	Response Latency Small VEH vs CNO — R1	-	-	-	-
		40 sessions, 11 animals	GLMM with Inverse Gaussian fit	Separation: F(36)=0.034	p=0.85
				Treatment: F(36)=0.022	p=0.88
				Separation x Treatment: F(36)=5.17	p=0.029
	Response Latency Large VEH vs CNO — R2	22 sessions, 11 animals	post hoc Wald test with FDR correction	W=1.82	p=0.15
	Response Latency Small VEH vs CNO — R2	18 sessions, 10 animals	post hoc Wald test with FDR correction	W=0.15	p=0.88
		39 sessions, 11 animals	GLMM with Inverse Gaussian fit	Separation: F(35)=0.00000010	p=1.00
				Treatment: F(35)=0.082	p=0.78
				Separation x Treatment: F(35)=0.00010	p=1.00
	Response Latency Large VEH vs CNO — R3	-	-	-	-
	Response Latency Small VEH vs CNO — R3	-	-	-	-
		35 sessions, 11 animals	GLMM with Inverse Gaussian fit	Separation: F(31)=2.11	p=0.16
				Treatment: F(31)=2.88	p=0.10
				Separation x Treatment: F(31)=1.83	p=0.19
	Response Latency Large VEH vs CNO — R4	-	-	-	-
	Response Latency Small VEH vs CNO — R4	-	-	-	-
		25 sessions, 9 animals	GLMM with Inverse Gaussian fit	Separation: F(21)=0.71	p=0.41
				Treatment: F(21)=5.12	p=0.034
				Separation x Treatment: F(21)=0.31	p=0.58
	Response Latency Large VEH vs CNO — R5	16 sessions, 9 animals	post hoc Wald test with FDR correction	-	-
	Response Latency Small VEH vs CNO — R5	9 sessions, 5 animals	post hoc Wald test with FDR correction	-	-
Effect of treatment on Proportion Left Choices per separation level for bilateral DREADD+		44 sessions, 11 animals	GLMM with Normal fit	Separation: F(40)=3.66	p=0.063
				Treatment: F(40)=0.79	p=0.38
				Separation x Treatment: F(40)=0.25	p=0.62
	Proportion Left Large VEH vs CNO — Acq	-	-	-	-
	Proportion Left Small VEH vs CNO — Acq	-	-	-	-
		42 sessions, 11 animals	GLMM with Normal fit	Separation: F(38)=2.92	p=0.096
				Treatment: F(38)=0.71	p=0.40
				Separation x Treatment: F(38)=0.010	p=0.92
	Proportion Left Large VEH vs CNO — R1	-	-	-	-
	Proportion Left Small VEH vs CNO — R1	-	-	-	-
		40 sessions, 11 animals	GLMM with Normal fit	Separation: F(36)=0.056	p=0.81
				Treatment: F(36)=0.060	p=0.81
				Separation x Treatment: F(36)=0.060	p=0.81
	Proportion Left Large VEH vs CNO — R2	-	-	-	-
	Proportion Left Small VEH vs CNO — R2	-	-	-	-
		39 sessions, 11 animals	GLMM with Normal fit	Separation: F(35)=0.062	p=0.80
				Treatment: F(35)=2.18	p=0.15
				Separation x Treatment: F(35)=0.0032	p=0.96
	Proportion Left Large VEH vs CNO — R3	-	-	-	-
	Proportion Left Small VEH vs CNO — R3	-	-	-	-
		35 sessions, 11 animals	GLMM with Normal fit	Separation: F(31)=0.66	p=0.42
				Treatment: F(31)=0.10	p=0.76
				Separation x Treatment: F(31)=2.71	p=0.11
	Proportion Left Large VEH vs CNO — R4	-	-	-	-
	Proportion Left Small VEH vs CNO — R4	-	-	-	-
		25 sessions, 9 animals	GLMM with Normal fit	Separation: F(21)=0.71	p=0.41
				Treatment: F(21)=1.59	p=0.22
				Separation x Treatment: F(21)=0.11	p=0.74
	Proportion Left Large VEH vs CNO — R5	-	-	-	-
	Proportion Left Small VEH vs CNO — R5	-	-	-	-
Effect of treatment on Learning Rate per separation level for bilateral DREADD+		44 sessions, 11 animals	GLMM with Normal fit	Separation: F(40)=3.36	p=0.074
				Treatment: F(40)=2.56	p=0.12
				Separation x Treatment: F(40)=1.39	p=0.25
	Learning Rate Large VEH vs CNO — Acq	-	-	-	-
	Learning Rate Small VEH vs CNO — Acq	-	-	-	-
		42 sessions, 11 animals	GLMM with Normal fit	Separation: F(38)=0.39	p=0.53
				Treatment: F(38)=1.57	p=0.22
				Separation x Treatment: F(38)=1.87	p=0.18
	Learning Rate Large VEH vs CNO — R1	-	-	-	-
	Learning Rate Small VEH vs CNO — R1	-	-	-	-
		40 sessions, 11 animals	GLMM with Normal fit	Separation: F(36)=1.90	p=0.18
				Treatment: F(36)=0.37	p=0.55
				Separation x Treatment: F(36)=0.21	p=0.65
	Learning Rate Large VEH vs CNO — R2	-	-	-	-
	Learning Rate Small VEH vs CNO — R2	-	-	-	-
		39 sessions, 11 animals	GLMM with Normal fit	Separation: F(35)=0.0061	p=0.94
				Treatment: F(35)=7.13	p=0.011
				Separation x Treatment: F(35)=1.61	p=0.21
	Learning Rate Large VEH vs CNO — R3	22 sessions, 11 animals	post hoc Wald test with FDR correction	-
	Learning Rate Small VEH vs CNO — R3	17 sessions, 10 animals	post hoc Wald test with FDR correction	-
		35 sessions, 11 animals	GLMM with Normal fit	Separation: F(31)=0.010	p=0.92
				Treatment: F(31)=1.25	p=0.27
				Separation x Treatment: F(31)=0.081	p=0.78
	Learning Rate Large VEH vs CNO — R4	-	-	-	-
	Learning Rate Small VEH vs CNO — R4	-	-	-	-
		25 sessions, 9 animals	GLMM with Normal fit	Separation: F(21)=1.31	p=0.26
				Treatment: F(21)=0.015	p=0.90
				Separation x Treatment: F(21)=0.094	p=0.76
	Learning Rate Large VEH vs CNO — R5	-	-	-	-
	Learning Rate Small VEH vs CNO — R5	-	-	-	-
Effect of treatment on Reward Sensitivity per separation level for bilateral DREADD+		44 sessions, 11 animals	GLMM with Inverse Gaussian fit	Separation: F(40)=2.50	p=0.12
				Treatment: F(40)=4.34	p=0.044
				Separation x Treatment: F(40)=0.12	p=0.73
	Reward Sensitivity Large VEH vs CNO — Acq	22 sessions, 11 animals	post hoc Wald test with FDR correction	-	-
	Reward Sensitivity Small VEH vs CNO — Acq	22 sessions, 11 animals	post hoc Wald test with FDR correction	-	-
		42 sessions, 11 animals	GLMM with Inverse Gaussian fit	Separation: F(38)=3.64	p=0.064
				Treatment: F(38)=3.51	p=0.069
				Separation x Treatment: F(38)=1.75	p=0.19
	Reward Sensitivity Large VEH vs CNO — R1	-	-	-	-
	Reward Sensitivity Small VEH vs CNO — R1	-	-	-	-
		40 sessions, 11 animals	GLMM with Inverse Gaussian fit	Separation: F(36)=0.048	p=0.83
				Treatment: F(36)=16.18	p=0.00028
				Separation x Treatment: F(36)=0.24	p=0.62
	Reward Sensitivity Large VEH vs CNO — R2	22 sessions, 11 animals	post hoc Wald test with FDR correction	-	-
	Reward Sensitivity Small VEH vs CNO — R2	18 sessions, 10 animals	post hoc Wald test with FDR correction	-	-
		39 sessions, 11 animals	GLMM with Inverse Gaussian fit	Separation: F(35)=1.048	p=0.31
				Treatment: F(35)=2.00	p=0.17
				Separation x Treatment: F(35)=0.0066	p=0.94
	Reward Sensitivity Large VEH vs CNO — R3	-	-	-	-
	Reward Sensitivity Small VEH vs CNO — R3	-	-	-	-
		35 sessions, 11 animals	GLMM with Inverse Gaussian fit	Separation: F(31)=0.32	p=0.58
				Treatment: F(31)=0.28	p=0.60
				Separation x Treatment: F(31)=1.05	p=0.31
	Reward Sensitivity Large VEH vs CNO — R4	-	-	-	-
	Reward Sensitivity Small VEH vs CNO — R4	-	-	-	-
		25 sessions, 9 animals	GLMM with Inverse Gaussian fit	Separation: F(21)=3.09	p=0.093
				Treatment: F(21)=0.27	p=0.61
				Separation x Treatment: F(21)=9.47	p=0.0057
	Reward Sensitivity Large VEH vs CNO — R5	16 sessions, 9 animals	post hoc Wald test with FDR correction	W(1)=1.90	p=0.14
	Reward Sensitivity Small VEH vs CNO — R5	9 sessions, 5 animals	post hoc Wald test with FDR correction	W(1)=0.52	p=0.61
Effect of treatment on Perseverance per separation level for bilateral DREADD+		44 sessions, 11 animals	GLMM with Inverse Gaussian fit	Separation: F(40)=0.45	p=0.51
				Treatment: F(40)=64.54	p=7.11E-10
				Separation x Treatment: F(40)=0.49	p=0.49
	Perseverance Large VEH vs CNO — Acq	22 sessions, 11 animals	post hoc Wald test with FDR correction	-	-
	Perseverance Small VEH vs CNO — Acq	22 sessions, 11 animals	post hoc Wald test with FDR correction	-	-
		42 sessions, 11 animals	GLMM with Inverse Gaussian fit	Separation: F(38)=11.41	p=0.0017
				Treatment: F(38)=0.18	p=0.67
				Separation x Treatment: F(38)=0.27	p=0.60
	Perseverance Large VEH vs CNO — R1	-	-	-	-
	Perseverance Small VEH vs CNO — R1	-	-	-	-
		40 sessions, 11 animals	GLMM with Inverse Gaussian fit	Separation: F(36)=0.45	p=0.51
				Treatment: F(36)=4.02	p=0.053
				Separation x Treatment: F(36)=0.0027	p=0.96
	Perseverance Large VEH vs CNO — R2	-	-	-	-
	Perseverance Small VEH vs CNO — R2	-	-	-	-
		39 sessions, 11 animals	GLMM with Inverse Gaussian fit	Separation: F(35)=1.20	p=0.28
				Treatment: F(35)=2.70E-05	p=1.00
				Separation x Treatment: F(35)=0.49	p=0.49
	Perseverance Large VEH vs CNO — R3	-	-	-	-
	Perseverance Small VEH vs CNO — R3	-	-	-	-
		35 sessions, 11 animals	GLMM with Inverse Gaussian fit	Separation: F(31)=2.38E-04	p=0.99
				Treatment: F(31)=0.14	p=0.71
				Separation x Treatment: F(31)=0.51	p=0.48
	Perseverance Large VEH vs CNO — R4	-	-	-	-
	Perseverance Small VEH vs CNO — R4	-	-	-	-
		25 sessions, 9 animals	GLMM with Inverse Gaussian fit	Separation: F(21)=3.83	p=0.064
				Treatment: F(21)=3.54	p=0.074
				Separation x Treatment: F(21)=8.02	p=0.010
	Perseverance Large VEH vs CNO — R5	16 sessions, 9 animals	post hoc Wald test with FDR correction	W(1)=0.80	p=0.43
	Perseverance Small VEH vs CNO — R5	9 sessions, 5 animals	post hoc Wald test with FDR correction	W(1)=1.88	p=0.15
Effect of treatment on Body Speed per separation level for bilateral DREADD+		32 sessions, 8 animals	GLMM with Inverse Gaussian fit	Separation: F(28)=4.41	p=0.045
				Treatment: F(28)=6.65	p=0.015
				Separation x Treatment: F(28)=5.49	p=0.027
	Body Speed Large VEH vs CNO — Acq	16 sessions, 8 animals	post hoc Wald test with FDR correction	W=0.23	p=0.82
	Body Speed Small VEH vs CNO — Acq	16 sessions, 8 animals	post hoc Wald test with FDR correction	W=2.58	p=0.031
		30 sessions, 8 animals	GLMM with Inverse Gaussian fit	Separation: F(26)=6.13	p=0.020
				Treatment: F(26)=1.29	p=0.27
				Separation x Treatment: F(26)=0.33	p=0.57
	Body Speed Large VEH vs CNO — R1	-	-	-	-
	TTC Small VEH vs CNO — R1	-	-	-	-
		29 sessions, 8 animals	GLMM with Inverse Gaussian fit	Separation: F(25)=1.38	p=0.25
				Treatment: F(25)=10.66	p=0.0032
				Separation x Treatment: F(25)=5.72	p=0.025
	Body Speed Large VEH vs CNO — R2	16 sessions, 8 animals	post hoc Wald test with FDR correction	W=0.72	p=0.48
	Body Speed Small VEH vs CNO — R2	13 sessions, 7 animals	post hoc Wald test with FDR correction	W=3.27	p=0.0063
		28 sessions, 8 animals	GLMM with Inverse Gaussian fit	Separation: F(24)=6.97	p=0.014
				Treatment: F(24)=0.63	p=0.44
				Separation x Treatment: F(24)=3.22	p=0.086
	Body Speed Large VEH vs CNO — R3	-	-	-	-
	Body Speed Small VEH vs CNO — R3	-	-	-	-
		25 sessions, 8 animals	GLMM with Inverse Gaussian fit	Separation: F(21)=5.14	p=0.034
				Treatment: F(21)=0.028	p=0.87
				Separation x Treatment: F(21)=1.37	p=0.26
	Body Speed Large VEH vs CNO — R4	-	-	-	-
	Body Speed Small VEH vs CNO — R4	-	-	-	-
		16 sessions, 6 animals	GLMM with Inverse Gaussian fit	Separation: F(12)=0.23	p=0.64
				Treatment: F(12)=1.60	p=0.23
				Separation x Treatment: F(12)=3.27E-04	p=0.99
	Body Speed Large VEH vs CNO — R5	-	-	-	-
	Body Speed Small VEH vs CNO — R5	-	-	-	-
Effect of treatment on Body Speed Correct trials per separation level for bilateral DREADD+		32 sessions, 8 animals	GLMM with Inverse Gaussian fit	Separation: F(28)=2.61	p=0.12
				Treatment: F(28)=7.84	p=0.0091
				Separation x Treatment: F(28)=5.53	p=0.026
	Body Speed Correct Large VEH vs CNO — Acq	16 sessions, 8 animals	post hoc Wald test with FDR correction	W(1)=0.41	p=0.68
	Body Speed Correct Small VEH vs CNO — Acq	16 sessions, 8 animals	post hoc Wald test with FDR correction	W(1)=2.80	p=0.018
		30 sessions, 8 animals	GLMM with Inverse Gaussian fit	Separation: F(26)=8.78	p=0.0064
				Treatment: F(26)=1.30E-04	p=0.99
				Separation x Treatment: F(26)=0.0056	p=0.94
	Body Speed Correct Large VEH vs CNO — R1	-	-	-	-
	Body Speed Correct Small VEH vs CNO — R1	-	-	-	-
		29 sessions, 8 animals	GLMM with Inverse Gaussian fit	Separation: F(25)=3.50	p=0.073
				Treatment: F(25)=11.06	p=0.0027
				Separation x Treatment: F(25)=5.28	p=0.030
	Body Speed Correct Large VEH vs CNO — R2	16 sessions, 8 animals	post hoc Wald test with FDR correction	W(1)=1.10	p=0.28
	Body Speed Correct Small VEH vs CNO — R2	13 sessions, 7 animals	post hoc Wald test with FDR correction	W(1)=3.33	p=0.0054
		28 sessions, 8 animals	GLMM with Inverse Gaussian fit	Separation: F(24)=6.53	p=0.017
				Treatment: F(24)=2.91	p=0.10
				Separation x Treatment: F(24)=5.60	p=0.026
	Body Speed Correct Large VEH vs CNO — R3	16 sessions, 8 animals	post hoc Wald test with FDR correction	W(1)=0.64	p=0.53
	Body Speed Correct Small VEH vs CNO — R3	12 sessions, 7 animals	post hoc Wald test with FDR correction	W(1)=1.71	p=0.20
		25 sessions, 8 animals	GLMM with Inverse Gaussian fit	Separation: F(21)=3.82	p=0.064
				Treatment: F(21)=0.47	p=0.50
				Separation x Treatment: F(21)=0.55	p=0.47
	Body Speed Correct Large VEH vs CNO — R4	-	-	-	-
	Body Speed Correct Small VEH vs CNO — R4	-	-	-	-
		16 sessions, 6 animals	GLMM with Inverse Gaussian fit	Separation: F(12)=0.32	p=0.58
				Treatment: F(12)=1.70	p=0.22
				Separation x Treatment: F(12)=1.22	p=0.29
	Body Speed Correct Large VEH vs CNO — R5	-	-	-	-
	Body Speed Correct Small VEH vs CNO — R5	-	-	-	-
Effect of treatment on Body Speed Incorrect trials per separation level for bilateral DREADD+		32 sessions, 8 animals	GLMM with Inverse Gaussian fit	Separation: F(28)=12.70	p=0.0013
				Treatment: F(28)=0.33	p=0.57
				Separation x Treatment: F(28)=4.47	p=0.044
	Body Speed Incorrect Large VEH vs CNO — Acq	16 sessions, 8 animals	post hoc Wald test with FDR correction	W(1)=1.39	p=0.35
	Body Speed Incorrect Small VEH vs CNO — Acq	16 sessions, 8 animals	post hoc Wald test with FDR correction	W(1)=0.58	p=0.57
		30 sessions, 8 animals	GLMM with Inverse Gaussian fit	Separation: F(26)=0.36	p=0.55
				Treatment: F(26)=1.15	p=0.29
				Separation x Treatment: F(26)=0.46	p=0.50
	Body Speed Incorrect Large VEH vs CNO — R1	-	-	-	-
	Body Speed Incorrect Small VEH vs CNO — R1	-	-	-	-
		29 sessions, 8 animals	GLMM with Inverse Gaussian fit	Separation: F(25)=0.90	p=0.35
				Treatment: F(25)=2.89	p=0.10
				Separation x Treatment: F(25)=1.13	p=0.30
	Body Speed Incorrect Large VEH vs CNO — R2	-	-	-	-
	Body Speed Incorrect Small VEH vs CNO — R2	-	-	-	-
		28 sessions, 8 animals	GLMM with Inverse Gaussian fit	Separation: F(23)=8.63	p=0.0074
				Treatment: F(23)=1.12	p=0.30
				Separation x Treatment: F(23)=0.029	p=0.87
	Body Speed Incorrect Large VEH vs CNO — R3	-	-	-	-
	Body Speed Incorrect Small VEH vs CNO — R3	-	-	-	-
		25 sessions, 8 animals	GLMM with Inverse Gaussian fit	Separation: F(21)=4.07	p=0.057
				Treatment: F(21)=0.65	p=0.43
				Separation x Treatment: F(21)=5.32	p=0.031
	Body Speed Incorrect Large VEH vs CNO — R4	15 sessions, 8 animals	post hoc Wald test with FDR correction	W(1)=1.53	p=0.28
	Body Speed Incorrect Small VEH vs CNO — R4	10 sessions, 6 animals	post hoc Wald test with FDR correction	W(1)=0.81	p=0.43
		16 sessions, 6 animals	GLMM with Inverse Gaussian fit	Separation: F(9)=0.32	p=0.59
				Treatment: F(9)=0.034	p=0.86
				Separation x Treatment: F(9)=0.012	p=0.92
	Body Speed Incorrect Large VEH vs CNO — R5	-	-	-	-
	Body Speed Incorrect Small VEH vs CNO — R5	-	-	-	-
Effect of treatment on Body Speed Left trials per separation level for bilateral DREADD+		32 sessions, 8 animals	GLMM with Inverse Gaussian fit	Separation: F(28)=0.73	p=0.40
				Treatment: F(28)=7.02	p=0.01
				Separation x Treatment: F(28)=4.30	p=0.048
	Body Speed Left Large VEH vs CNO — Acq	16 sessions, 8 animals	post hoc Wald test with FDR correction	W(1)=0.39	p=0.70
	Body Speed Left Small VEH vs CNO — Acq	16 sessions, 8 animals	post hoc Wald test with FDR correction	W(1)=2.65	p=0.026
		30 sessions, 8 animals	GLMM with Inverse Gaussian fit	Separation: F(26)=5.67	p=0.025
				Treatment: F(26)=3.01	p=0.095
				Separation x Treatment: F(26)=0.30	p=0.59
	Body Speed Left Large VEH vs CNO — R1	-	-	-	-
	Body Speed Left Small VEH vs CNO — R1	-	-	-	-
		29 sessions, 8 animals	GLMM with Inverse Gaussian fit	Separation: F(25)=0.40	p=0.53
				Treatment: F(25)=19.84	p=1.53E-04
				Separation x Treatment: F(25)=3.60	p=0.070
	Body Speed Left Large VEH vs CNO — R2	16 sessions, 8 animals	post hoc Wald test with FDR correction	-	-
	Body Speed Left Small VEH vs CNO — R2	13 sessions, 7 animals	post hoc Wald test with FDR correction	-	-
		28 sessions, 8 animals	GLMM with Inverse Gaussian fit	Separation: F(23)=3.85	p=0.062
				Treatment: F(23)=0.53	p=0.47
				Separation x Treatment: F(23)=0.82	p=0.37
	Body Speed Left Large VEH vs CNO — R3	-	-	-	-
	Body Speed Left Small VEH vs CNO — R3	-	-	-	-
		25 sessions, 8 animals	GLMM with Inverse Gaussian fit	Separation: F(21)=4.38	p=0.049
				Treatment: F(21)=0.084	p=0.78
				Separation x Treatment: F(21)=3.98	p=0.059
	Body Speed Left Large VEH vs CNO — R4	-	-	-	-
	Body Speed Left Small VEH vs CNO — R4	-	-	-	-
		16 sessions, 6 animals	GLMM with Inverse Gaussian fit	Separation: F(11)=0.75	p=0.40
				Treatment: F(11)=0.73	p=0.41
				Separation x Treatment: F(11)=1.93E-04	p=0.99
	Body Speed Left Large VEH vs CNO — R5	-	-	-	-
	Body Speed Left Small VEH vs CNO — R5	-	-	-	-
Effect of treatment on Body Speed Right trials per separation level for bilateral DREADD+		32 sessions, 8 animals	GLMM with Inverse Gaussian fit	Separation: F(28)=5.85	p=0.022
				Treatment: F(28)=1.54	p=0.22
				Separation x Treatment: F(28)=4.31	p=0.047
	Body Speed Right Large VEH vs CNO — Acq	16 sessions, 8 animals	post hoc Wald test with FDR correction	W(1)=0.76	p=0.46
	Body Speed Right Small VEH vs CNO — Acq	16 sessions, 8 animals	post hoc Wald test with FDR correction	W(1)=1.24	p=0.45
		30 sessions, 8 animals	GLMM with Inverse Gaussian fit	Separation: F(26)=0.0080	p=0.93
				Treatment: F(26)=0.16	p=0.69
				Separation x Treatment: F(26)=0.17	p=0.68
	Body Speed Right Large VEH vs CNO — R1	-	-	-	-
	Body Speed Right Small VEH vs CNO — R1	-	-	-	-
		29 sessions, 8 animals	GLMM with Inverse Gaussian fit	Separation: F(25)=2.58	p=0.12
				Treatment: F(25)=3.07	p=0.092
				Separation x Treatment: F(25)=3.51	p=0.073
	Body Speed Right Large VEH vs CNO — R2	-	-	-	-
	Body Speed Right Small VEH vs CNO — R2	-	-	-	-
		28 sessions, 8 animals	GLMM with Inverse Gaussian fit	Separation: F(24)=9.73	p=0.0047
				Treatment: F(24)=0.25	p=0.62
				Separation x Treatment: F(24)=3.51	p=0.073
	Body Speed Right Large VEH vs CNO — R3	-	-	-	-
	Body Speed Right Small VEH vs CNO — R3	-	-	-	-
		25 sessions, 8 animals	GLMM with Inverse Gaussian fit	Separation: F(21)=0.0083	p=0.93
				Treatment: F(21)=0.060	p=0.81
				Separation x Treatment: F(21)=0.53	p=0.48
	Body Speed Right Large VEH vs CNO — R4	-	-	-	-
	Body Speed Right Small VEH vs CNO — R4	-	-	-	-
		16 sessions, 6 animals	GLMM with Inverse Gaussian fit	Separation: F(10)=0.41	p=0.54
				Treatment: F(10)=0.76	p=0.40
				Separation x Treatment: F(10)=0.0040	p=0.95
	Body Speed Right Large VEH vs CNO — R5	-	-	-	-
	Body Speed Right Small VEH vs CNO — R5	-	-	-	-
Effect of treatment on Distribution of Nose Pokes per separation level for bilateral DREADD+	Distribution Nose Pokes Large VEH vs CNO — Acq	22 sessions, 11 animals	Kolmogorov Smirnov test with FDR correction	D=0.38	p=0.52
	Distribution Nose Pokes Small VEH vs CNO — Acq	22 sessions, 11 animals		D=0.38	p=0.52
	Distribution Nose Pokes Large VEH vs CNO — R1	12 sessions, 6 animals		D=0.38	p=0.93
	Distribution Nose Pokes Small VEH vs CNO — R1	12 sessions, 6 animals		D=0.38	p=0.93
	Distribution Nose Pokes Large VEH vs CNO — R2	6 sessions, 3 animals		D=0.50	p=0.38
	Distribution Nose Pokes Small VEH vs CNO — R2	6 sessions, 3 animals		D=0.38	p=0.52
	Distribution Nose Pokes Large VEH vs CNO — R3	22 sessions, 11 animals		D=0.25	p=0.93
	Distribution Nose Pokes Small VEH vs CNO — R3	22 sessions, 11 animals		D=0.38	p=0.93
	Distribution Nose Pokes Large VEH vs CNO — R4	12 sessions, 6 animals		D=0.38	p=0.52
	Distribution Nose Pokes Small VEH vs CNO — R4	12 sessions, 6 animals		D=0.50	p=0.38
	Distribution Nose Pokes Large VEH vs CNO — R5	12 sessions, 6 animals		D=0.25	p=0.93
	Distribution Nose Pokes Small VEH vs CNO — R5	12 sessions, 6 animals		D=0.38	p=0.93
Effect of treatment on Number of Reversals per separation level for bilateral DREADD+	Number of Reversals Large and Small VEH vs CNO	44 sessions, 11 animals	GLMM with Inverse Gaussian fit	Separation: F(40)=39.61	p=1.82E-07
				Treatment: F(40)=1.10	p=0.30
				Separation x Treatment: F(40)=0.29	p=0.59
Effect of model type on Correlation between model vs observed choice per treatment and separation level for bilateral DREADD+	Correlation between observed and fitted choices Separation x Treatment x Model	44 sessions, 88 models, 11 animals	GLMM with Normal fit	Separation: F(80)=0.040	p=0.84
				Treatment: F(80)=0.13	p=0.72
				Model: F(80)=72.67	p=7.56E-13
				Separation x Treatment: F(80)=1.86	p=0.18
				Separation x Model: F(80)=13.37	p=4.56E-04
				Treatment x Model: F(80)=0.81	p=0.37
				Separation x Treatment x Model: F(80)=0.0206	p=0.89
Effect of treatment on TTC per separation and testing day level for bilateral DREADD+	TTC between Separation x Treatment x Testing day number (both acquisition phasae and reversals)	44 sessions, 11 animals	GLMM with Inverse Gaussian fit	Separation: F(36)=0.97	p=0.33
				Treatment: F(36)=4.31	p=0.039
				Testing Day number: F(36)=7.69	p=0.0060
				Separation x Treatment: F(36)=0.71	p=0.40
				Separation x Tesing day number: F(36)=0.29	p=0.59
				Treatment x Testing day number: F(36)=0.45	p=0.50
				Separation x Treatment x Testing day number: F(36)=0.23	p=0.63
Effect of treatment on TTC during acquisition phase per separation and testing day level for bilateral DREADD+	TTC during acqusition between Separation + Treatment + Testing day number	44 sessions, 11 animals	GLMM with Normal fit	Separation: F(39)=7.64	p=0.010
				Treatment: F(39)=4.47	p=0.043
				Testing Day number: F(39)=3.965	p=0.056
